# Supplementary material for: Synthesis of New Asymmetrical Chalcones and Evaluation of Their Use in Combination with Curcumin Against Rhodesain of T. brucei rhodesiense
Source: Int J Mol Sci. 2026 Apr 7;27(7):3320. doi: 10.3390/ijms27073320 (PMC13072751; doi:10.3390/ijms27073320)
Supplement: Supplementary file 1 [file ijms-27-03320-s001.zip]

Archive with 1 entries (1 files):
- ijms-4193402-supplementary.pdf
